# Supplementary material for: The hypoxia-response pathway modulates RAS/MAPK–mediated cell fate decisions in Caenorhabditis elegans
Source: Life Sci Alliance. 2019 May 24;2(3):e201800255. doi: 10.26508/lsa.201800255 (PMC6536719; doi:10.26508/lsa.201800255)
Supplement: Supplementary file 4 [file LSA-2018-00255_TableS4.xlsx]

## Sheet: Fig 1C
N2-let-60(n1046)																																														Data Analysis via t-test
21%, 20 °C	5	3.5	5	3	4.5	5	5	4.5	3.5	4	3	4	4	5	5.5	4	5	5.5	5	4.5	4	4.5	3.5	3	3	3	3	4.5	5	3.5
	3.5	3.5	4	4.5	3	4.5	4	5	5.5	3.5	3	4	3.5	4.5	3	3.5	3.5	3.5	4	3	5	5	4	5	4.5																				count	average	stdev	s.e.m.	ttest
	3.5	4	3.5	5	3.5	4	4.5	4	3.5	5.5	5	3	5	4	4	4.5	4	5	5.5	5	5	4.5	5	3	4.5
	4	3.5	5	4	4.5	5	5	4	4.5	4.5	3	4.5	5	4	4	4.5	3	5	5	4.5	4	4	3	5	5																				105	4.2	0.745499	0.0727533	0.667203
11%, 20 °C	4.5	4	4.5	4	4	3.5	3	5	5	3.5	3	4.5	5.5	3.5	4	3	4	5.5	3	5.5	4.5	4	3.5	4	4.5	4.5	4.5	4.5	3	4.5															30	4.13333	0.753536	0.137576
7%, 20 °C	5	3.5	4.5	4.5	4	4.5	4.5	4.5	4	5	5	3	4.5	3.5	3.5	4	3	5.5	5.5	5	5	3	4.5	5	6	3	4.5	4	5	3	6														31	4.37097	0.875288	0.157206	0.261085
3%, 20 °C	5.5	5.5	5	4.5	5	5.5	4	4.5	5	5	4	5.5	3.5	4.5	4.5	4.5	5.5	4.5	4	4.5	4.5	4	4.5	4.5	5	4.5	4	3.5	4	3															30	4.53333	0.642373	0.117281	0.413427
1%, 21 °C	4	3.5	3	3	5.5	4	5	4.5	4.5	4.5	4	3	5	4.5	5.5	5.5	6	5	4	4.5	5	4.5	3.5	3.5	5.5	4.5	4.5	4	4.5	3
	4	4.5	3.5	3.5	4.5	4.5	3.5	4	4	6	4	4	3	5	4	3.5	5	4.5	3	4	3
	5	4.5	5	5	4	4.5	3	4.5	3	5.5	4.5	3	5	3	3	4.5	4	4.5	4	4.5																									71	4.22535	0.79637	0.0945117	0.0638121
0.5%, 20 °C	3	5	3	4	3	3	3	4	4	3	4.5	3	3	4	3.5	3	4	3	3	3	4	3.5	3	4.5	3	4	4.5	4.5	3	4.5	4	4	5.5	5	3	5	4	4.5	3	3.5	4	5	3	3.5	44	3.73864	0.743097	0.112026	0.00144061
CB-let-60(n1046)
21%, 20 °C	4.5	3	4	3.5	3.5	5	4.5	4.5	4	4	4.5	4	4.5	5.5	3	4.5	3.5	4	4	3	5	4	5	5	5.5	5	4.5	4.5	5	5.5	5.5
	4.5	3.5	4.5	4	3.5	6	6	5	4.5	5	4	4	5.5	4	5	5	5.5	4	5	4	4	3	6	6	5.5	4	3	4	3	5	5	5.5
	5	4	4	3.5	5	5	6	6	5	5.5	5	5.5	5.5	4	4	6	4	5.5	6	4.5	4	5	4.5	5	4.5	4.5	3.5	5	4.5	3.5	5.5	4	5
	5	5.5	5	3	4.5	3	4.5	6	4	3.5	6	5	5.5	4.5	5	4.5	5.5	4.5	3.5	5	5	5.5	3	6	4	3	4.5	4																	124	4.57661	0.841129	0.0755356	0.31998
11%, 20 °C	5	5.5	5.5	6	5	5.5	6	5	4.5	3	5.5	3.5	3.5	4.5	5.5	5.5	4	4	4	4	5	4.5	4.5	3.5	5	6	4.5	5.5	5	5	3	6	4												33	4.74242	0.876082	0.152506
7%, 20 °C	6	6	4	5	4	4.5	5.5	4.5	6	5	5	4	5	4.5	5.5	5	4.5	4	4	4.5	5.5	5.5	5.5	4.5																					24	4.89583	0.675329	0.137851	0.476819
3%, 20 °C	3	5	5	5	4.5	5	5	4	5	6	5.5	6	5	5	5.5	5	4	5	4.5	5.5	4.5	5.5	5	4.5	6	5.5	5																		27	4.98148	0.657523	0.12654	0.648661
1%, 21 °C	4.5	4.5	3	4	3	4	3	4	5.5	5	5	4	6	3.5	4.5	5	5.5	5	4.5	5	4	4	5.5	6	5.5	5	5	5	5	3.5
	3.5	4	4.5	4	4	4	3	5	4	3	3	3	4	3	4	4	4	4.5	4	4	5	3.5	4
	3	3	4	4.5	3.5	5	4.5	4	5.5	5	5.5	4.5	5.5	4.5	5	4	5	4.5	4.5	5																									73	4.32877	0.800257	0.093663	0.975713
0.5%, 20 °C	4	4	3.5	3.5	3	3	4.5	3.5	5	3.5	3.5	4	3.5	3	3	3	5	3.5	5	3.5	3	5.5	4	3.5	3	3.5	3	4	4	3	4.5	4.5	3.5	3											34	3.72059	0.698387	0.119772	0.000238151

## Sheet: Fig1C raw data
Strains/condition
N2-let-60(n1046)	1	2	3	4	5	6	7	8	9	10	11	12	13	14	15	16	17	18	19	20	21	22	23	24	25	26	27	28	29	30	31	32	33	34	35	36	37	38	39	40	41	42	43	44	45	46	47	48	49
21%, 20 °C	5	3.5	5	3	4.5	5	5	4.5	3.5	4	3	4	4	5	5.5	4	5	5.5	5	4.5	4	4.5	3.5	3	3	3	3	4.5	5	3.5
	3.5	3.5	4	4.5	3	4.5	4	5	5.5	3.5	3	4	3.5	4.5	3	3.5	3.5	3.5	4	3	5	5	4	5	4.5
	3.5	4	3.5	5	3.5	4	4.5	4	3.5	5.5	5	3	5	4	4	4.5	4	5	5.5	5	5	4.5	5	3	4.5
	4	3.5	5	4	4.5	5	5	4	4.5	4.5	3	4.5	5	4	4	4.5	3	5	5	4.5	4	4	3	5	5
11%, 20 °C	4.5	4	4.5	4	4	3.5	3	5	5	3.5	3	4.5	5.5	3.5	4	3	4	5.5	3	5.5	4.5	4	3.5	4	4.5	4.5	4.5	4.5	3	4.5
7%, 20 °C	5	3.5	4.5	4.5	4	4.5	4.5	4.5	4	5	5	3	4.5	3.5	3.5	4	3	5.5	5.5	5	5	3	4.5	5	6	3	4.5	4	5	3	6
3%, 20 °C	5.5	5.5	5	4.5	5	5.5	4	4.5	5	5	4	5.5	3.5	4.5	4.5	4.5	5.5	4.5	4	4.5	4.5	4	4.5	4.5	5	4.5	4	3.5	4	3
1%, 21 °C	4	3.5	3	3	5.5	4	5	4.5	4.5	4.5	4	3	5	4.5	5.5	5.5	6	5	4	4.5	5	4.5	3.5	3.5	5.5	4.5	4.5	4	4.5	3
	4	4.5	3.5	3.5	4.5	4.5	3.5	4	4	6	4	4	3	5	4	3.5	5	4.5	3	4	3
	5	4.5	5	5	4	4.5	3	4.5	3	5.5	4.5	3	5	3	3	4.5	4	4.5	4	4.5
0.5%, 20 °C	3	5	3	4	3	3	3	4	4	3	4.5	3	3	4	3.5	3	4	3	3	3	4	3.5	3	4.5	3	4	4.5	4.5	3	4.5	4	4	5.5	5	3	5	4	4.5	3	3.5	4	5	3	3.5
CB-let-60(n1046)
21%, 20 °C	4.5	3	4	3.5	3.5	5	4.5	4.5	4	4	4.5	4	4.5	5.5	3	4.5	3.5	4	4	3	5	4	5	5	5.5	5	4.5	4.5	5	5.5	5.5
	4.5	3.5	4.5	4	3.5	6	6	5	4.5	5	4	4	5.5	4	5	5	5.5	4	5	4	4	3	6	6	5.5	4	3	4	3	5	5	5.5
	5	4	4	3.5	5	5	6	6	5	5.5	5	5.5	5.5	4	4	6	4	5.5	6	4.5	4	5	4.5	5	4.5	4.5	3.5	5	4.5	3.5	5.5	4	5
	5	5.5	5	3	4.5	3	4.5	6	4	3.5	6	5	5.5	4.5	5	4.5	5.5	4.5	3.5	5	5	5.5	3	6	4	3	4.5	4
11%, 20 °C	5	5.5	5.5	6	5	5.5	6	5	4.5	3	5.5	3.5	3.5	4.5	5.5	5.5	4	4	4	4	5	4.5	4.5	3.5	5	6	4.5	5.5	5	5	3	6	4
7%, 20 °C	6	6	4	5	4	4.5	5.5	4.5	6	5	5	4	5	4.5	5.5	5	4.5	4	4	4.5	5.5	5.5	5.5	4.5
3%, 20 °C	3	5	5	5	4.5	5	5	4	5	6	5.5	6	5	5	5.5	5	4	5	4.5	5.5	4.5	5.5	5	4.5	6	5.5	5
1%, 21 °C	4.5	4.5	3	4	3	4	3	4	5.5	5	5	4	6	3.5	4.5	5	5.5	5	4.5	5	4	4	5.5	6	5.5	5	5	5	5	3.5
	3.5	4	4.5	4	4	4	3	5	4	3	3	3	4	3	4	4	4	4.5	4	4	5	3.5	4
	3	3	4	4.5	3.5	5	4.5	4	5.5	5	5.5	4.5	5.5	4.5	5	4	5	4.5	4.5	5
0.5%, 20 °C	4	4	3.5	3.5	3	3	4.5	3.5	5	3.5	3.5	4	3.5	3	3	3	5	3.5	5	3.5	3	5.5	4	3.5	3	3.5	3	4	4	3	4.5	4.5	3.5	3
[truncated: 6 more columns]

## Sheet: Fig 1D
Strains/condition
normoxia (21%)
	1	2	3	4	5	6	7	8	9	10	11	12	13	14	15	16	17	18	19	20	21	22	23	24	25	26	27	28	29	30	31	32	33	34	35	36	37	38	39	40	41	42	43	44	45	46	47	48	49
lin-3(e1417rf)	0.5	0	0.5	1	0.5	2	3	0	0.5	1	1	0	0	0	0	0.5	0.5	1	0	1.5	1.5	1	0	1	0	1	0	0.5	1	0.5	0.5	2	0	2.5	0.5	2	1	1	2.5	0	1	1.5	2.5	0	0	0	0	0	0
	1	3	0.5	0.5	0	0	2.5	1	3	1	1	0.5
	0.5	0	1.5	0	3	0.5	1	2	0	0	0	3	0	0	0	1.5	2.5	3	0	0	2.5	0	1	1.5	0	0	1	0	1.5	0.5	0	2.5	0.5	1.5	0.5	0.5
	3	2	2	0.5	0	0	0	0	0	3	0	0.5	2.5	0	0	0	0	3	3	2.5	2.5	1	0	1.5	3	0	0.5	0.5	0	0.5	2.5	0.5	0	2	1	0	0	1	0	3	2	0	0.5	0	0.5	0	0.5	0	1.5
	3	2.5	0	1	2	1	2	2.5	0.5	0.5	3	3	2.5	1	0	0.5	0.5	0	0.5	0	0	0.5	0.5
let-23(sy23rf)	0	0	0	3	1	0.5	0	0	0	0.5	0	0.5	0	0	3	0	1	0.5	0	0.5	3	3	0.5	3	0	0.5	0	1.5	1.5	0.5	0	0	0	0	0.5	1.5	0	0.5	0	0	1	0	1	0	0.5	0	0	1	0
	0	3	0	0	0	0	0	2	0	0	1
	0	0	1.5	0	0	0	0.5	0	1.5	0	0	0	1	0.5	0	0	0	0.5	0	0	0	0	1.5	0	0	0	0	1	0	3	0	2.5	0	0	1.5	0	1.5	3	0	0	1	0.5	0.5	0	0	0	1	0	1.5
	0.5	0	0	1.5	0	0	0.5	0	0	0	0
	1	0.5	1.5	1	0	0	0	0	1.5	1	0	3	0	0	0.5	1	0	0	1	0.5	0	2	1	0	0.5	0	1	0.5	0	0.5	2	1	0	0	1	3	0.5	1	0	0	0	0	0	0.5	0.5	0	2	0.5	1
	3	0	0.5	1.5	0	3	0.5	2.5	0	0.5	0	3	3	0	0	0	0.5	2.5	0	0	0	0	0	1.5	2	0.5
	2.5	0	0	0	0	0	0	0	2.5	0	1	0	2.5	0	0	1.5	0	0	0	0	2	0	0.5	0	2	0	2	0	0	0	0	0	2	0	0	0.5	0	0	3	1.5	0.5	0	1	0.5	0	0	0.5	0	0.5
	0	2	1	1	0	0	2	0.5	2.5	0	0.5	0	1
lin-45(sy96rf)	2.5	3	2.5	2.5	3	2.5	3	2.5	0	2.5	0	0	2	3	3	3	3	0.5	2	0	3	3	2.5
	1	0.5	0	0.5	0	3	3	3	3	0	3	0	1.5	1	0	2	0	1	3	3	1.5	0.5	3	2.5	1	2	2.5	0
	0	2.5	3	2.5	3	0	3	0	2	0	3	1.5	3	3	1	2.5	0.5	0	3	2.5	2	2.5	0	1.5	0.5	3	2.5	2	2.5	0	0.5	3	2	0.5	3	3	3	0	2.5	3	0	1	2	3	2.5	0	3	3	0.5
	0.5	3	3	3	2.5	0.5	0.5	0	3	3	0	3	3	0.5	2.5	0.5	1.5
let-60(n1046gf)	3.5	3.5	4.5	3	3.5	3	4.5	3.5	3	3	3	3	4.5	5	4.5	4	3.5	3.5	4.5	3	3	3.5	3.5	3	3.5	4.5	4.5	3	3	3	3	4	3.5	3	5
	5.5	4	3	4.5	3	3	3.5	3	5	3	4	3	3	4.5	3.5	3	3.5	3	4.5	3	4	5	4	3	3	5	4.5	3	4.5	4.5	4	3.5	4.5	4.5	3	3.5	3.5	4	4	3	4	4	4	4	3
	3.5	3.5	4	4.5	3.5	3.5	3.5	3	4	4.5	3	3	3	4	5	4.5	3.5	3.5	3	3	3	3	5	6	3	4	3	4.5	3	3.5	3	3	3	3.5	5	4	3	4	3	4
	4.5	4	3	3	3.5	4	4	3	4	3	3	3	3.5	3.5	3	3	3	4.5	4	3	4	4	3.5	5	3.5	3.5	3	4	3	4.5	4	4	3.5	4.5	5
let-60(n2021rf)	2	3	3	3	1	2.5	1	3	3	1.5	3	3	3	3	2	3	3	1.5	3	3
	3	2.5	2.5	1.5	1.5	2	2	1.5	0	3	1.5	2	2	2	3	1.5	3	1.5	1	1.5	2	2	2.5	3	3	1.5	2	2.5	1.5	0.5	1.5	2.5	1.5	1.5	3	2	0.5	1.5	3	0	3	2.5	2	1.5
	3	3	1.5	2	2	2	3	2	1.5	3	2	3	3	0	3	2	0.5	3	3	2.5	0.5	3	2	2.5	3	1.5	3	1.5	2	3	1.5	0.5	2.5	0.5	2	0	2	1.5	2	3	2.5	3
	2.5	3	2	2	0	2.5	2	3	2.5	3	3	2.5	3	1.5	3	3	2.5	2.5	2	1.5	1.5	2.5	2.5	3	3	2.5	3	2.5	2	3	1.5	0.5	2	3	3	2.5	2.5	2	3	2.5	3	2.5	3	3	3	2.5	2.5	1.5
mpk-1(gaIs37gf)	3	3	3	3	3	3.5	3	3.5	3	3	3	3	3	3.5	5	5	3	4.5	3	3	3	4.5	3	5	3	5	5	3.5	4	3	3	4.5	3	3	3	4.5	5	3	3.5	3	3.5	6
	5	3	3	5	3	3	4	3	5	3	5	3	3	3	3	3	5	3	3	5	3	3	3	3	4	3	5	4	5	5	3.5	3	3	3	3	3	3.5	3.5	3.5	3.5	3.5	4	5	3.5	5.5	5	3	3	3
	5	3	5	3	3	3	5.5	3	3	3	3	4	3	4.5
	3	5.5	3	4.5	3	4.5	3.5	5	3	4	4.5	4.5	3	3	3	3	4	3	4	4	3	3	4	3	3	4.5	3	3	3	3	3	3	3	3	3	3	3.5	3	3	3.5	3	4	4	4.5	3	3	4	3.5	5
	3	4	3	3	3	3	3	3	3	5	4.5	4.5	3	3	4.5	3	3	4.5	6	5	3.5	6	5	6	3	6	5	4.5	3
	3	4.5	3	3	3	3	3	3	3	5	3.5	3	3	4.5	3.5	4	4.5	3	3	3	4.5	5.5	3	3	3	3	3	3	4	3	3.5	3	5	4.5	3.5	4	3	4	5	3	3	4	3	3	3	4	3	3	3
	4	3	5	3.5	3	4.5	3	5	4	3	3	3
	3	5	4	5	3	4	3.5	3	3	3	5	3	3.5	3	3	3	3	5	3	3	3	4	3	3	4.5	5	5	4	3	4.5	3	3	3	3	3	3	5	3	3.5	4	4	3	3	3.5	5.5	3	3	3	3
	3	3	3	3	3	3	5	3	4	4.5	3	6	3	4	3	3	4	3	3	3
lin-1(n304lf)	6	5.5	6	6	6	6	6	5.5	6	5.5	6	6	5.5	6	6	6	5.5	6	6	6	5.5	6	5.5	6	5.5	6	6	6	6	5.5
	6	6	5.5	6	6	5	6	6	6	6	6	6	6	6	6	6	5	5.5	6	6
bar-1(ga80rf)	1.5	3	3	2.5	3	3	2.5	2	3	2.5	1.5	3	3	2	2.5	3	3	3	2.5	3	2	3	2	2.5	3	3	3	2	3	1.5	2	3	3	3	3	3	2	3	3	1.5	3	3	3	2.5
lin-12(n137gf)	5.5	5.5	6	6	5.5	6	5.5	6	6	6	6	5.5	6	6	6	6	6	6	5.5	5.5	6	6	6	5	5.5	5	5.5	5
lin-12(n137n720lf)	2.5	3	2.5	2	3	3	2.5	3	2	3	1.5	2	3	2	3	3	2	2	3	2.5	2	2	1.5	2
hypoxia (0.5%)
lin-3(e1417rf)	0	0	1	0	0.5	2.5	0.5	1.5	1.5	0	0.5	0	2.5	0	0	0.5	1.5
	1.5	0	0.5	0.5	0	0.5	0.5	2.5	2.5	0.5	0.5	3	0	0.5	0	3	0.5	2.5	0.5	0.5	0	1	0.5	0.5	0	1	0	0.5	0.5	0	2.5	0.5	0	1	1	0.5	0	0	0	1	1	0.5	0	0	0	0.5	0.5	1	0
	2.5	0.5	1	1	0.5	2	0.5	0	1	0.5
	1	1.5	1	0	0	0	1	1.5	0	0.5	1	0	0	0.5	2	1	1	0	0	1	1	0	0.5	0	2.5	1	0	0.5	0	0	1	2	0.5	1	1.5	0	0	1	0	0	0	1	1	2.5
	1.5	0.5	3	1.5	3	0	2.5	2	1.5	0	0.5	0	0.5	0.5	1	0.5	1	2	0	0.5	0.5	0	0	0	0	1.5	0.5	1.5	0	0	0	0.5	0	0	0	0	0.5	0	0.5	0	0	0	0.5	1	1
let-23(sy23rf)	3	2	0.5	0	1	0	1	0	0	0	0.5	0	0	0.5	0.5	0	0	0	0	0.5	1.5	0	0.5	0	0.5	1	0	0	0	0	1.5	1.5	0	0	0	0	0	0	0	0.5	0	0	0.5	0	0	2.5	0	1	0
	2	0.5	0	0	0	0	0	0	0.5	0.5	0	0.5	0	0	1	1	0	0	0	0	0	0	0	0	0	0	0.5	0	0	1	0	0	0	2	0	1	0	0	0	0	0
	0	0	0.5	0	0.5	0.5	0.5	2	0	0	0	0	1.5	1	0	0	0	1	0	0	0.5	0.5	0	0.5	0	0.5	0	1.5	0	0.5	0.5	0	0	0	0.5	0	0	2	0.5	0	0	0	2	0
	0.5	0	0	0	0.5	0	1	0	0	0	0	0	0	0	0	0	0.5	0	0	0	0	0	2	0	0.5	0	0	0	0	3	0	0	0	2	0	0	0	2.5	0	0	0	1	0	0.5	0	0	0	0.5	0
	0.5	1	0	0.5	0	0	0.5	1	0	0	0	0	0	0	1.5	2.5	2	0	0	0	0	0.5	0	0	0	0	1	0	0	0	1	0	1	1.5	1.5	0	0	0	0	1	0	1	0	0	2
	1	2	1.5	0	0	1.5	1.5	2	0	0	1	1.5	0	1	0	0	1
	0.5	0	1.5	2.5	2	0	0	0	1	1.5	0	0	0.5	0	2.5	0.5	0	0	0.5	0.5	2	0	3	0	0	1	0	1	1	0	2	0	0	0	0	3	1.5	0	0.5	0	0.5	0	1	1	0	1	0.5	0.5	0.5
	0.5	0	1
lin-45(sy96rf)	0	0	2	0.5	2	2	1.5	2.5	2	1.5	1	0	1.5	0	0	0	1	2	0	0	1.5
	0	0	0	0	1.5	0	3	1	0	2.5	1	2	1	2	0	1.5	0	1	0	3	2.5	0	1	2	0.5	3	1	2	3	2	0	0	0	0	1	0	2	3	0
	3	3	0	0	0	0	1	2.5	1.5	3	3	2.5	0.5	0	1
let-60(n1046gf)	3.5	4.5	3.5	4.5	3	5	4.5	3	3	4.5	4.5	3	4.5	3.5	3.5	3.5	3.5	4.5	3.5	3.5	3	4.5	3.5	3	3	3	3	4.5	3	3	4	3	4.5	3	3	3	4.5	3	5.5	3	4	3.5	3	4	3	3	3	4.5	5
	3	4	3.5	3	5	3.5	4.5	3	4	3.5	3	4	4.5	3	3	3	3	5	4	4
	3	4	3	4	3	4	4.5	3	3.5	3	3	3	3.5	3	3.5	3	4.5	4	3.5	3	4	4	3	4.5	4.5	3	4	4	3.5	3.5	4	3.5	3	4.5	3.5	3.5	3.5	3.5	3	4.5	3	3	3	3
	3.5	3.5	3	3.5	3	3	3	4	3	4	3	3	3	3.5	3.5	3	3	4	3.5	4.5	3	3	3	3.5	3	4	3.5	3	4.5	3.5	3	3	3	3	4	3	3	3.5	3	3	3	3	3	4.5	3
	3	3	4	3	3	4	3	3	3	3	3	4	3	3	3	3	3.5	3	3.5	3	3	3	3	3
	4	3	3	3	3	3	3	3.5	3	3.5	3	4	4	3	3	3	3.5	3	4.5	3.5	3	4	3	3.5	3.5	3	3	3.5	3	3
let-60(n2021rf)	3	0	3	3	1	1	0.5	3	2	2	0	3	3	2.5	0	2	3	2.5	0	1.5	3
	2	2	1.5	2	2.5	1.5	1.5	2.5	1.5	2	2.5	1.5	2.5	2	2.5	1.5	1	1.5	2	1.5	2	2	1	2.5	1	2.5	1.5	2.5	1	2.5	0	2.5	1.5	0.5	3	2.5	1	2	1.5	0	2	2.5	0	1	0.5	1.5	2	1.5	1.5
	1	2.5	0	2.5	1.5	0.5	2	0.5	2	2	0.5
	2.5	0.5	2.5	1.5	0	2.5	2	2	0	2.5	2	1	2	0.5	2.5	3	3
mpk-1(gaIs37gf)	3	3	3	3	3	3	3	3	3	3	3	3	3	3	3	4.5	3	3	4	3	3	3	3	3	3	3	4	4.5	3.5	4.5	3	3	3	3	5	3.5	3	4	3	3	4.5	4	3
	3	3	5	3	3	3	3	3	3	5	3	3	3	3	3	3	3	3	3	3	3	3	3	3	3	3	3	3	3	3	3	5
	3.5	3	3	3	4.5	3	3	5	3	3	5	5	4	3	3	4	4.5	5	3	3	3	3	3	5	3	4	4	5	3	4	3	3.5	3	3	3	4.5	4.5	3.5	3	3	3	4	3	3	3	3	3	3	3
	3	4	3.5	3.5	3	3	3	3	3	4	3	4.5	3	3	4	3	3	3	3	3	3	3	4	3	3	4	4	3.5	5	3	3	3	3	3.5	4.5	4.5	3.5	3	3.5	3	4.5	3	3	3	3	4.5	3	3	3
	3	3	3	3	3	3	3	4	3	3	3	3	4.5	4.5	3	3.5	3	3	3.5	3	3	3	4
	3	4	5	3	3.5	3	3	5	3	3	3	3	4.5	6	3	3	3	3	3	3	3	5	4	5	3	3	3	3	3.5	4	3	4.5	3	3	3	3	3	3	3	3	4	3	3	3	5	3	3	3	3.5
	3	3	3	4	3.5	3	3	3	3	4	3
	3	3	3	4	4.5	4	5	3	3	4	3	3	3	3	3	4.5	3	3	4	3	3	4.5	3	3	3	3	3	5	3	3	4.5	3	3	3	3	3	4.5	5.5	4	3	3	3	4.5	3.5	3	4	3	3	5
	5
lin-1(n304lf)	5.5	6	6	4.5	6	6	6	6	6	6	6	5.5	5.5	6	5.5	6	6	6	6	6	6	6	6	6	6	6	6	6	6	6	6	6	6	6	6	6	5.5	6	6	6	6	5.5	5	6	6	6
	6	6	6	6	6	6	5	6	6	6	6	5	6	6	5	6	6	6	6	6	6	5	6	6	6	6	6
bar-1(ga80rf)	2.5	2.5	3	3	3	2.5	2.5	3	2.5	1	2.5	3	3	1	2.5	2.5	3	3	2.5	2.5	1.5	3	2.5	2.5	3	3	3	3	2.5	3	3	2.5	2.5	2.5	2.5	2.5	2.5	3	3	2.5	3
lin-12(n137gf)	5.5	6	6	5.5	5.5	6	6	5.5	5.5	5	5.5	6	5.5	5.5	5.5	6	6	5.5	5.5	5.5	6	6	6	6	6	5.5	6	5	6	6	5.5	5.5	5	5.5	5.5	6	6	6	6	6	5	5.5	5.5	5	6
lin-12(n137n720lf)	3	2.5	2	2.5	2	2.5	3	2	3	3	2.5	3	3	2	1.5	1.5	2	1.5	1.5	2	2.5	3	3
[truncated: 12 more columns]

## Sheet: Fig 2C
Strains/condition
normoxia (21%)
	1	2	3	4	5	6	7	8	9	10	11	12	13	14	15	16	17	18	19	20	21	22	23	24	25	26	27	28	29	30	31	32	33	34	35	36	37	38	39	40	41	42	43	44	45	46	47	48	49
let-60(n1046gf); egl-9(sa307lf)	3	3	3	3	4	5	3	3	3	3	3	3	3	3	3	3	3	3	3	3	3	3	3	3	3	3
let-60(n1046gf)	3	3	5	3.5	3.5	3	4	4.5	3	4	4.5	3	3	3.5	4	4.5	4.5	4	3	3	3	4	3	3	3	4	3	3	4	3.5	3	3.5	3	4.5	3	4.5	4	3.5	3	5	3.5	3.5	3	3.5	3	4.5	4	4	4.5
let-60(n1046gf); vhl-1(ok161lf)	3	3.5	3	3	3	3.5	3	4.5	3	3	3	3	3	5	3	3.5	3	5	3	3	3.5	5.5	3	3.5	3	4	4	3.5	3	3	5	4.5	4.5	6	3.5	3.5	3	3	3	3	3	3	4	3.5	3	4	4	3	3
let-60(n1046gf)	4	3.5	3.5	3.5	3	3	3	3	3	3	3	3	5.5	5	3	4	3.5	3.5	4	3.5	3	4	4.5	4.5	4.5	4	3	3	3	4	3	4	3	3	4	3	3.5	4	3	4	4	3.5	3	4	4.5	4	4.5	4	4
let-60(n1046gf); hif-1(ia04lf)	3	4.5	4.5	5	4	6	4	3	4.5	4	3	3.5	5	3	5	5.5	5.5	4	3	3	5.5	5	5.5	3.5	4.5	3		3.5	5	5.5	3	3	5	5	5	3.5	3.5	4	4.5	3.5	4	4.5	4	3	4	4.5	4	3.5	4.5
let-60(n1046gf)	4	4	4.5	4.5	3	3	4	3	4	4	3	5.5	3.5	3.5	5	3.5	3	4.5	3	3	3	5	4.5	4	3	4	3.5	3	3	4.5	5	5	3	3.5	4	3	3	4.5	4	3	5	3.5	3	4	3.5	4.5	4	5	3
let-60(n1046gf); hif-1(zh111lf)	5.5	5.5	6	4.5	3	4	4	5	5	4	6	5	4	5.5	4.5	5.5	4.5	4.5	5	5	6	4	5	5.5	4	5	4.5	5.5	4	5	5	3	5	4	5.5	4	4.5	5	4	6	5.5	4	4	5	3	5.5	5	5.5	5.5
let-60(n1046gf)	4	4	4.5	4.5	3	3	4	3	4	4	3	5.5	3.5	3.5	5	3.5	3	4.5	3	3	3	5	4.5	4	3	4	3.5	3	3	4.5	5	5	3	3.5	4	3	3	4.5	4	3	5	3.5	3	4	3.5	4.5	4	5	3
let-60(n1046gf); egl-9(sa307lf) hif-1(ia04lf)	4.5	5	4	4.5	6	3.5	5	3	3.5	6	5	4	3	3.5	5	4	3.5	4.5	5.5	5	3.5	4.5	4.5	4.5	3	5	5	5.5	4.5	5	4.5	3	5.5	5	4.5	4	5	5	3.5	4.5	6	4.5	6	4	3	4.5	5.5	4.5	3
let-60(n1046gf)	4.5	3.5	4	3.5	4	5.5	3.5	4.5	4	3.5	3.5	3.5	3.5	3.5	4.5	4.5	3.5	3	3.5	3	3	4	6	4	4	5	3	3	4	4	3.5	4.5	4.5	3.5	5	3.5	4	4.5	4	3.5	5	3.5	4	4.5	5.5	3	5	4	6
[truncated: 82 more columns]

## Sheet: Fig 2D
Strains/condition
normoxia (21%)
	1	2	3	4	5	6	7	8	9	10	11	12	13	14	15	16	17	18	19	20	21	22	23	24	25	26	27	28	29	30	31	32	33	34	35	36	37	38	39	40	41	42	43	44	45	46	47	48	49
let-60(n1046gf); EGL-9(dhydroxylase::GFP)	5	3	4	3.5	3	3	3.5	4.5	4	3	3	3	3	5	3	3	4.5	5	4
let-60(n1046gf)	5	3	3.5	3	3	4	4	3	3	3	3	3	4.5	3	3	3	3.5	4.5	3.5	4	3	4	5.5	3	4.5	3	3	3.5	5.5	3	3	3.5	3	4.5	5.5	5.5	4.5	3.5	4.5	4.5	3	5	3.5	4	4	5	3.5	4	3.5
let-60(n1046gf); egl-9(sa307lf); EGL-9(wt)::GFP	3	4	3	3	3	3.5	3	3	5	4	3	4	5.5	4	3	3	3.5	3.5	4	5	5	3
let-60(n1046gf); egl-9(sa307lf)	3	3	3	3	4	5	3	3	3	3	3	3	3	3	3	3	3	3	3	3	3	3	3	3	3	3
let-60(n1046gf); egl-9(sa307lf); EGL-9(dhydroxylase::GFP)	3	3	3	4	3	4	4	3	5	3	3	3	4	3	3	3	3	3.5	3	3	3	3	3	3	3	5.5	4	3	3	3.5	3	3	3	3	3	3	3	3	3.5	3	3	3	3	3	4	4	3	3	3
let-60(n1046gf); egl-9(sa307lf)	3	3	4	3	3	3	4	3	3	4	3	3.5	3	3	3.5	3	3.5	3	3	3	4	3	3	3	3	3	3	3	3.5	3	3	5	3	3	3	3.5	3	3.5	3	3	3	3	3	3	4	3	3	3	3
let-60(n1046gf); EGL-9(wt)::GFP	5	5	4	5	6	4	5	5.5	3	5	5	4.5	4	4.5	5	5.5	3	5.5	5	5.5	6	5	5	4.5	5	4	3.5	5
let-60(n1046gf)	3	3	5	3.5	3.5	3	4	4.5	3	4	4.5	3	3	3.5	4	4.5	4.5	4	3	3	3	4	3	3	3	4	3	3	4	3.5	3	3.5	3	4.5	3	4.5	4	3.5	3	5	3.5	3.5	3	3.5	3	4.5	4	4	4.5
[truncated: 42 more columns]

## Sheet: Fig 3B
Strains/condition
gut-specific	1	2	3	4	5	6	7	8	9	10	11	12	13	14	15	16	17	18	19	20	21	22	23	24	25	26	27	28	29	30	31	32	33	34	35	36	37	38	39	40	41	42	43	44	45	46	47	48	49
eV	4	5	5	5	4	5.5	4	6	5.5	4.5	4.5	5.5	6	3.5	5.5	5	5	5	4	5	5	3	4.5	5	4	5	4	5	4	3.5	5	5.5	5	6	6	4.5	3.5	4	4	5.5	3.5	4.5	4.5	6	5	5	4.5	5.5	5.5
hif-1i	5	4	5	4	3.5	5	4.5	5.5	6	4.5	5	4.5	3	4.5	6	5.5	5	3	6	6	5.5	4.5	5	4.5	4.5	5	5	5.5	5.5	4.5	4	4.5	5	5	4	6	6	3	5	4	5.5	5	6	4.5	5.5	5	5	5	5.5
Pn.p-specific
eV	3	3	3	3.5	3	4	3	3	3	3	3	4.5	3	3	3.5	3	3	3	3	3.5	3	3	3	3	3.5	3	4	3	3	3	3	3	4.5	3	3	3.5	3	3	3	3	3.5	3	3	3	3	3	3	3	3
	3	5	3	4.5	3	3	4	3	4	4.5	3.5	3	3.5	3	3	3	3.5	3.5	3	3	3.5
hif-1i	3.5	4	3	3.5	4.5	4.5	4	3.5	5	5	5	3	4	5	3.5	3	3	3.5	5	3	3	3.5	3	3	3	3.5	3.5	3	4	3	3.5	5	3.5	3.5	3.5	3	3	3.5	4	3	5.5	5	3.5	3	5	3	4	3.5	3
	3.5	4	4	3	3.5	3	3	3.5	3	3	3	3.5	5	3	3.5	3.5	4.5	3.5	4	4.5	5	3	3	3	4	4.5	3	4	3.5	4	4	3	4.5	4.5	4.5	4	3	5.5	3	3	4	4	3	3.5
[truncated: 37 more columns]

## Sheet: Fig 4A 
Strains/condition
let-60(n1046gf); hif-1(zh111lf)
eV	4.5	6	4	4.5	4	5	5	5	5	5	5.5	4	3	5.5	4	3	3	5.5	5	3	3.5	3	3.5	4	3	4	6	5	6	4.5	5	5	5.5	5	3.5	3.5	6	5	6	4.5	6	4.5	5	4.5	4.5	3.5	5	3.5	5
nhr-57i	3	3	4	3	5.5	3	3	3	3.5	4	3.5	3	4.5	3.5	3	4.5	4.5	5.5	4.5	5.5	4	4.5	4	5.5	4.5	5	4	5.5	4.5	5.5	5.5	5.5	4.5	5	5	4	6	5	5	5	5.5	6	4.5	5	5	5	4.5	4.5	4.5
let-60(n1046gf); egl-9(sa307lf)
eV	3	3	3	3.5	4	4	4	5	5	3	3.5	3.5	3	3	5	3	5	3	3	3.5	3	3.5	3	3	3	3	3	3	3	3	3	3	3	3	3	4	3	4.5	3.5	3.5	3	3	4	3	4	3	4	3	3
nhr-57i	3	3	3	3.5	3	3.5	3	3	3.5	3	3	3	4	3.5	3	3	3	3	3	3	3	3	3	4	4.5	4.5	3.5	4	3	5	3	5	3.5	4	5	4.5	3	4.5	3	5	4	5	5	4	6	4	4.5	3	4
[truncated: 41 more columns]

## Sheet: Fig 4B
Strains/condition
let-60(n1046gf); hif-1(zh111lf)
nhr-57(tm4533lf)	4	4	5	5	3.5	4.5	6	5	5	6	4	5.5	4.5	5	5	6	4.5	4.5	4.5	3	4.5	4	4.5	3.5	4.5	4	5.5	4.5	4.5	4	3.5	4	3	4.5	4.5	4	5	4	4.5	4	5	5	4.5	5.5	5.5	3.5	4	4	4
	5	5	4.5	4	3.5	4.5	4	4	3.5	4	5	4.5	4	5	5.5	4.5	4.5	4	3	5	4.5	3.5	4.5	4	4.5	5	3	4	5	4	5.5	4.5	3.5	4.5	5.5	4.5	3.5	6	6	5	5	4	5.5	5.5	4.5	5.5	5	5	4.5
nhr-57(+)	5	5	3.5	5	3.5	4.5	5	5	5	3.5	3.5	5	4	5.5	5.5	4.5	4.5	3.5	4.5	4	4.5	4.5	5.5	5.5	5	4	5.5	6	4.5	5	6	5	5	5.5	5	5	5	3.5	4.5	5	5.5	4.5	5.5	5	5.5	5	4	4	5
	4.5	4.5	3.5	5.5	5	3	4.5	5	6	5.5	4	3.5	4	5	5	6	5	4.5	5	5	5.5	5	5.5	4	5	3	3.5	4.5	4	4	4.5	4	4	5.5	5.5	4	3.5	3.5	4.5	5	4	4.5	3	4	4.5	4.5	4	3
let-60(n1046gf); egl-9(sa307lf)
nhr-57(tm4533lf)	5	4.5	5	5	5	3	3.5	3.5	4	3.5	4	4.5	3	4.5	3	3.5	4.5	4.5	5	4.5	5	5.5	4	3.5	4	3	5	3.5	3.5	3	4	4.5	3.5	4	3	3.5	4.5	4	4.5	3	4	4.5	4	3	4.5	3	5.5	3	3
	5	4.5	3	4.5	3.5	4	3.5	4	3.5	5	5	4.5	3	4	4.5	5	5	5	6	4.5	5	5	5	3	4	4	4.5	4.5	5	5	4.5	4.5	4	4.5	4.5	5	5	6	4
nhr-57(+)	3	3	3.5	3.5	5	4	3	3.5	3	3.5	4.5	4.5	3	3	3	3	3	3	3	3.5	3.5	3	3	3.5	4.5	3	4	4	3.5	3	4	3	3	4	3.5	3	3	4.5	3	3	3	3	3	3	3	3.5	3	3	3
	4	3	4	4.5	3	3.5	3.5	3.5	3	5	3	5	4.5	3	3	6	3	3	3	5	3	3	3	3	3.5	3	3	3.5	3	4	4	3	3	3.5	3	3	3	3	3	3	3	4.5	3	4	3	3	3.5	3
let-60(n1046gf)
nhr-57(tm4533lf)	4	4.5	4	4	4	5.5	4	3.5	5	4	3	4.5	5	4.5	4.5	4.5	5	4.5	5	4	4.5	4	4	3.5	4.5	5	3.5	4	3.5	4	5	4	4	4	5	4.5	4.5	4.5	6	6	4.5	4	4	5.5	4.5	4.5	3.5	3	4
	5	4.5	4.5	4.5	4.5	3	3	4	3	5	3.5	3.5	5.5	3.5	4.5	3	3	4	5	4	3	5	4	3	4.5	3.5	3.5	4	3.5	4.5	4.5	5	4	3	4	5	3	4	4.5	3.5	3.5	3	5	4.5	4	5	4	3.5	4.5
nhr-57(+)	4	3.5	4	5	3	3	3	3.5	4.5	4	3	5.5	3	4.5	4	3	3.5	3.5	4	3.5	3	3	5.5	4	4	3.5	3.5	3.5	4.5	4.5	4	4.5	3	3.5	3	4.5	3	3	5	4	4	3	4.5	4.5	5	3	4.5	4.5	3
[truncated: 33 more columns]

## Sheet: Fig 4C
Strains/condition
let-60(n1046gf); hif-1(ia04lf)
0.5% O2	3	3	4	3.5	3	5	3	3.5	3	3	3.5	3	3	3	3	3.5	3	3	3	4	3	3	3	3	3	3	3	3	3	3	3	4	3	3	3	3	3	3	3	3	3	3	3	4	3	3.5	3	4.5	3
21% O2	4.5	3	3.5	3.5	4.5	4.5	3	3	3	5	3	3	3	4	4	4	5	4	3	4	3	3.5	3	3	3	4.5	4.5	4.5	3	5	3.5	3.5	3	3	5	4	4.5	4.5	3	4.5	3.5	4	4	3.5	3	4	4	4.5	5.5
	4	4.5	4.5	4	4.5	3.5	3.5	5.5	3.5	3.5	5.5	4	5	4	4	4.5	4	4	3	3.5	4	4	4	4.5	5.5	5.5	4	6	4.5	4	4.5	4.5	4.5	3.5	3.5	4	3	5.5	4	5	4.5	4.5	3	4	3	5	3
let-60(n1046gf); egl-9(sa307lf) hif-1(ia04lf)
0.5% O2	3	3	3	3	3	3.5	3	3	3.5	5.5	3.5	3	3	4.5	5	3	3	3	4.5	3	3	3	3	3	3	3	4	4	3	3.5
21% O2	4.5	5	3	4.5	4.5	4	3	4	6	4	3	4.5	4.5	5	4	4.5	3	3	4.5	3	3	4	5	3	4
let-60(n1046gf), hif-1(zh111lf)
0.5% O2	3	3	3	3	3	3	3	3.5	3	3.5	4	3	3	3.5	4.5	3.5	4	3	3	3.5	3	3.5	3	4	4.5	3.5	4	3	4	3	3	3.5	3.5	3	4	3.5	3	3	3	4.5	3	4	4	3	3	3.5	3	3	4
	3	4	3	3	3
21% O2	4.5	5.5	4.5	4.5	4.5	4.5	5.5	4	6	5.5	5	5	3.5	5	5	5	6	4.5	4.5	3.5	6	5.5	4	5.5	5	4	3	4	4	3.5	4	5	4	5	4.5	5	5.5	5	5	5	5.5	3	5
let-60(n1046gf); nhr-57(tm4533lf)
	5.5	4	5	5.5	4	4.5	5	5.5	5	4.5	3	4.5	5	4	4.5	4	5	3.5	5	5	5	3	3.5	3.5	3	4.5	3	4.5	6	4.5	3	5.5	4	4	4.5	3.5	4	5.5	4	5.5	5.5	4	3	4.5	3.5	4.5	5	3	3.5
0.5% O2	3	4	4.5	5	4.5	3.5	4	4	4.5	4.5	5	4.5	5
21% O2	3.5	4.5	5	3.5	5	3.5	6	4	3	4	4.5	5	3	4.5	5	5.5	3	4	5.5	4	5.5	4	5.5	4.5	5	5	4.5	4.5	4	3	4.5	4.5	4	3.5	5.5	3	4.5	5	5.5	4	5	4	6	4.5	4.5	5.5	4	5.5	5
[truncated: 32 more columns]
