# Supplementary material for: The hypoxia-response pathway modulates RAS/MAPK–mediated cell fate decisions in Caenorhabditis elegans
Source: Life Sci Alliance. 2019 May 24;2(3):e201800255. doi: 10.26508/lsa.201800255 (PMC6536719; doi:10.26508/lsa.201800255)
Supplement: Supplemental Data 1. [file LSA-2018-00255_Supplemental_Data_1.txt]

//define input& output folders
waitForUser("Chose the folder containing the source stacks");
dir = getDirectory("");
fileList = getFileList(dir);
waitForUser("Chose the folder where to save the processed stacks");
resultDir = getDirectory("");
//define correction stack
waitForUser("Chose the folder containing the correction stacks with 5 slices. They must be named 'background.tif' and 'dark.tif' ");
bckgddir = getDirectory("");
//open and split correction stacks
open(bckgddir+"background.tif");
run("Gaussian Blur...", "sigma=5 stack");
run("Median...", "radius=5 stack");
run("Split Channels");
open(bckgddir+"dark.tif");
run("Gaussian Blur...", "sigma=5 stack");
run("Median...", "radius=5 stack");
run("Split Channels");
//subtract dark noise from background stacks
imageCalculator("Subtract  stack", "C1-background.tif","C1-dark.tif");
saveAs("Tiff", bckgddir+"C1-background.tif");
imageCalculator("Subtract  stack", "C2-background.tif","C2-dark.tif");
//run("Save", "save="+bckgddir+"C2-background.tif");
saveAs("Tiff", bckgddir+"C2-background.tif");
selectWindow("C1-dark.tif");
//run("Save", "save="+bckgddir+"C1-dark.tif");
saveAs("Tiff", bckgddir+"C1-dark.tif");
selectWindow("C2-dark.tif");
//run("Save", "save="+bckgddir+"C2-dark.tif");
saveAs("Tiff", bckgddir+"C2-dark.tif");
run("Close All");
//go through input folder
for (f=0;f<fileList.length;f++)
{
file=fileList[f];
if (!File.isDirectory(dir+file));
{
open(dir+file);
title=getTitle();
//splitting channels
selectWindow(title);
//run("Properties...", "unit=um pixel_width=0.20 pixel_height=0.20");
run("Split Channels");
selectWindow("C3-"+title);
run("Close");
selectWindow("C4-"+title);
run("Close");
selectWindow("C1-"+title);
//I fnecessary realign channels: measure pixel shift fom C1 to C2 in example stacks and //adjust x and y values below
//run("Translate...", "x=-5 y=1.3 interpolation=None stack");
//middle slice selection z-crop
selectWindow("C2-"+title);
slices=nSlices;
setSlice(round(slices/2));
run("Enhance Contrast", "saturated=0.35");
waitForUser("select the middle layer");
bottom=getSliceNumber()-2;
top=getSliceNumber()+2;
run("Slice Remover", "first="+top+" last="+slices+" increment=1");
run("Slice Remover", "first=1 last="+bottom+" increment=1");
selectWindow("C1-"+title);
run("Slice Remover", "first="+top+" last="+slices+" increment=1");
run("Slice Remover", "first=1 last="+bottom+" increment=1");
//subtract dark noise from probe
open(bckgddir+"C1-dark.tif");
open(bckgddir+"C2-dark.tif");
imageCalculator("Subtract stack", "C1-"+title, "C1-dark.tif");
imageCalculator("Subtract stack", "C2-"+title, "C2-dark.tif");
//flat field correction
open(bckgddir+"C1-background.tif");
open(bckgddir+"C2-background.tif");
imageCalculator("Divide 32-bit stack", "C1-"+title, "C1-background.tif");
run("16-bit");
imageCalculator("Divide 32-bit stack", "C2-"+title, "C2-background.tif");
run("16-bit");
//apply rotation
selectWindow("C2-"+title);
setTool("line");
waitForUser("Draw a  line through the nuclei from posterior to anterior.");
getLine(x1, y1, x2, y2, lineWidth);
lineAngle=atan2((y2-y1),(x2-x1));
rotateAngle=(-lineAngle+PI)/PI*180;
run("Rotate... ", "angle="+rotateAngle+" grid=0 interpolation=Bicubic stack");
selectWindow("C1-"+title);
run("Rotate... ", "angle="+rotateAngle+" grid=0 interpolation=Bicubic stack");
//xy-cropping
selectWindow("C1-"+title);
setTool("rectangle");
waitForUser("Crop the image");
selectWindow("C2-"+title);
run("Restore Selection");
run("Crop");
selectWindow("C1-"+title);
run("Crop");
//background subtraction
run("Set Measurements...", "mean redirect=None decimal=3");
selectWindow("C1-"+title);
setTool("rectangle");
waitForUser("select the background region outside the worm");
selectWindow("C2-"+title);
run("Restore Selection");
selectWindow("C1-"+title);
run("Measure");
mean1= getResult('Mean');
selectWindow("C2-"+title);
run("Measure");
mean2= getResult('Mean');
run("Select None");
run("Subtract...", "value=mean2 stack");
selectWindow("C1-"+title);
run("Select None");
run("Subtract...", "value=mean1 stack");
//z-project & save the processed images
selectWindow("C2-"+title);
run("Z Project...", "projection=[Average Intensity]");
saveAs("Tiff", resultDir+"C2-projected"+title);
selectWindow("C1-"+title);
run("Z Project...", "projection=[Average Intensity]");
saveAs("Tiff", resultDir+"C1-projected"+title);
run("Close All");
}
}
